# Supplementary material for: Effect of Industrial Pollution in Puchuncaví Valley on the Medicinal Properties of Senecio fistulosus Poepp. ex Les (Asteraceae): Content of Phytoconstituents and Their Antioxidant and Cytotoxic Activities
Source: Molecules. 2023 Oct 12;28(20):7038. doi: 10.3390/molecules28207038 (PMC10609587; doi:10.3390/molecules28207038)
Supplement: Supplementary file 1 [file molecules-28-07038-s001.zip]

Archive with 1 entries (1 files):
- molecules-2596575-supplementary.pdf
